# Supplementary material for: The seasonality experiment: Investigating how seasons affect the burning conditions of cremations
Source: PLoS One. 2025 Jul 9;20(7):e0327478. doi: 10.1371/journal.pone.0327478 (PMC12240392; doi:10.1371/journal.pone.0327478)
Supplement: S1 File — (XLSX) [file pone.0327478.s001.xlsx]

## Sheet: Sheet1
samples_codes	δ13C (Z-normalized)	δ18O (Z-normalized )	sites	chronological_period.x	Winter_distance	Spring_distance	Summer_distance	Autumn_distance	closest_season
05011	0.44292	-0.787785	Velzeke	LBA/EIA	0.807891	0.93647	1.15579	1.26557	Winter
05014	1.53987	-2.87587	Velzeke	LBA/EIA	2.80751	3.2951	3.50874	3.56899	Winter
05017	-1.16031	-0.0593849	Velzeke	LBA/EIA	1.09599	1.16168	1.24473	1.54877	Winter
05020	-1.17508	0.547615	Velzeke	LBA/EIA	1.58377	1.27931	1.23508	1.47265	Summer
05023	0.417479	-0.201611	Velzeke	LBA/EIA	0.992708	0.482551	0.626212	0.681779	Spring
05025	-0.677231	-0.319181	Velzeke	LBA/EIA	0.584517	0.762441	0.938056	1.25206	Winter
05028	-2.5338	-1.50642	Velzeke	LBA/EIA	2.27734	2.96414	3.13513	3.45076	Winter
05031	0.357725	-0.297232	Velzeke	LBA/EIA	0.887574	0.490717	0.673472	0.768919	Spring
05033	1.73529	-0.632761	Velzeke	LBA/EIA	2.10759	1.86205	1.93733	1.81309	Autumn
05036	0.682116	0.42109	Velzeke	LBA/EIA	1.61823	0.785556	0.661146	0.389613	Autumn
05038	-1.48765	1.23937	Velzeke	LBA/EIA	2.3396	1.91148	1.79147	1.94236	Summer
05040	0.915814	-0.0506616	Velzeke	LBA/EIA	1.49018	0.922435	0.946911	0.80934	Autumn
05043	0.0654762	-1.31086	Velzeke	LBA/EIA	0.657845	1.34852	1.60423	1.79482	Winter
05046	-1.36055	-0.0851631	Velzeke	LBA/EIA	1.23361	1.36339	1.44443	1.74634	Winter
05012	-0.147744	0.183415	Velzeke	LBA/EIA	1.01978	0.206952	0.211813	0.527352	Spring
05015	-1.28688	-0.205065	Velzeke	LBA/EIA	1.10467	1.30675	1.4112	1.72001	Winter
05018	0.780441	-0.0593849	Velzeke	LBA/EIA	1.37079	0.78877	0.825926	0.717322	Autumn
05021	-1.42189	0.197983	Velzeke	LBA/EIA	1.46291	1.42856	1.45848	1.73865	Spring
05024	-1.35438	-0.484285	Velzeke	LBA/EIA	1.04298	1.44849	1.59074	1.90555	Winter
05026	-0.430418	0.649592	Velzeke	LBA/EIA	1.46412	0.748087	0.585089	0.747986	Summer
05029	-2.25171	-0.365069	Velzeke	LBA/EIA	1.93958	2.28463	2.37807	2.68032	Winter
05032	-0.558142	-0.252136	Velzeke	LBA/EIA	0.593374	0.625843	0.804521	1.11756	Winter
05034	-1.39488	-1.32025	Velzeke	LBA/EIA	1.14839	1.94368	2.15476	2.46157	Winter
05037	-1.09727	-0.31195	Velzeke	LBA/EIA	0.887662	1.14868	1.28244	1.59684	Winter
05041	-1.27965	-0.809883	Velzeke	LBA/EIA	0.915084	1.53181	1.71488	2.02904	Winter
05044	-2.08755	-1.43005	Velzeke	LBA/EIA	1.83011	2.5488	2.73274	3.04727	Winter
05047	-1.34748	-1.42696	Velzeke	LBA/EIA	1.15887	1.98719	2.20579	2.5089	Winter
05013	0.738251	-0.836345	Velzeke	LBA/EIA	1.10307	1.14441	1.33125	1.37855	Winter
05016	-0.780597	-1.37051	Velzeke	LBA/EIA	0.695579	1.60732	1.85207	2.13127	Winter
05022	0.311954	-0.587075	Velzeke	LBA/EIA	0.713273	0.697902	0.923129	1.05637	Spring
05027	-0.142502	-0.168158	Velzeke	LBA/EIA	0.682058	0.24748	0.493646	0.773309	Spring
05035	-0.349335	-1.71767	Velzeke	LBA/EIA	0.904746	1.78758	2.04684	2.27992	Winter
05042	-0.415493	0.0292745	Velzeke	LBA/EIA	0.843863	0.413001	0.520731	0.836053	Spring
05045	-1.67491	-0.359354	Velzeke	LBA/EIA	1.38666	1.71845	1.82873	2.13749	Winter
05048	-0.7426	-0.674013	Velzeke	LBA/EIA	0.402782	1.02554	1.23997	1.54417	Winter
05049	-0.433473	-0.600534	Blicquy	LBA/EIA	0.223405	0.76864	1.00824	1.29446	Winter
05052	1.21079	0.0738347	Blicquy	LBA/EIA	1.80786	1.21393	1.19754	0.997033	Autumn
05054	-0.57115	-0.879253	Blicquy	LBA/EIA	0.216923	1.07745	1.31905	1.6029	Winter
05056	-1.46571	-0.692258	Blicquy	LBA/EIA	1.10774	1.63436	1.794	2.10967	Winter
05059	-0.799185	-0.526262	Blicquy	LBA/EIA	0.520704	0.975045	1.16817	1.47958	Winter
05062	2.2284	-1.72312	Blicquy	LBA/EIA	2.74805	2.84103	2.98037	2.92272	Winter
05065	-0.446622	-1.06963	Blicquy	LBA/EIA	0.269379	1.19143	1.44479	1.70839	Winter
05068	-0.779906	-0.225967	Blicquy	LBA/EIA	0.719143	0.820297	0.964877	1.28049	Winter
05071	0.804759	0.644768	Blicquy	LBA/EIA	1.86884	1.01114	0.847682	0.538703	Autumn
05073	-0.232124	-1.75899	Blicquy	LBA/EIA	0.955164	1.80956	2.06916	2.28976	Winter
05076	0.604796	-0.820006	Blicquy	LBA/EIA	0.969397	1.04953	1.25112	1.32576	Winter
05079	-0.831928	-0.131162	Blicquy	LBA/EIA	0.826673	0.846049	0.963794	1.27728	Winter
05082	-1.90901	0.748116	Blicquy	LBA/EIA	2.19602	2.03513	1.99508	2.22206	Summer
05085	1.49768	-0.690665	Blicquy	LBA/EIA	1.86627	1.66692	1.76396	1.67047	Spring
05050	-1.0192	-0.265057	Blicquy	LBA/EIA	0.853718	1.06028	1.19149	1.50581	Winter
05053	-0.524979	0.5316	Blicquy	LBA/EIA	1.35418	0.720144	0.60728	0.822832	Summer
05055	-0.865452	-1.14985	Blicquy	LBA/EIA	0.603579	1.46653	1.70001	1.99222	Winter
05057	-1.21456	0.142239	Blicquy	LBA/EIA	1.27869	1.21666	1.25712	1.54502	Spring
05060	-1.0744	-0.106789	Blicquy	LBA/EIA	1.00132	1.08131	1.17783	1.48603	Winter
05063	-1.31566	0.0767651	Blicquy	LBA/EIA	1.30243	1.31375	1.36637	1.65824	Winter
05066	0.237589	-0.840778	Blicquy	LBA/EIA	0.602803	0.909017	1.15205	1.31122	Winter
05069	-0.48704	-0.47506	Blicquy	LBA/EIA	0.359492	0.704175	0.927871	1.22633	Winter
05072	-1.37333	0.82012	Blicquy	LBA/EIA	1.91959	1.57924	1.50231	1.70532	Summer
05074	-1.89864	0.401935	Blicquy	LBA/EIA	1.95692	1.93109	1.93519	2.19515	Spring
05077	0.431111	1.69372	Blicquy	LBA/EIA	2.63003	1.71356	1.45602	1.23205	Autumn
05080	0.578163	0.429231	Blicquy	LBA/EIA	1.55949	0.701352	0.561442	0.285489	Autumn
05083	-0.13257	0.352499	Blicquy	LBA/EIA	1.18842	0.342215	0.176377	0.443664	Summer
05086	0.653871	-1.10343	Blicquy	LBA/EIA	1.05903	1.31493	1.52808	1.61291	Winter
05051	-0.367813	-1.03083	Blicquy	LBA/EIA	0.217805	1.12758	1.38337	1.64011	Winter
05058	-0.936828	1.06113	Blicquy	LBA/EIA	1.95959	1.38704	1.23752	1.36712	Summer
05061	-1.20262	0.233745	Blicquy	LBA/EIA	1.34093	1.21627	1.23753	1.51649	Spring
05064	-0.347363	-0.818562	Blicquy	LBA/EIA	0.0180745	0.921457	1.17504	1.43926	Winter
05067	-0.891337	-0.510242	Blicquy	LBA/EIA	0.607594	1.0432	1.22498	1.53876	Winter
05070	-1.89905	-0.47283	Blicquy	LBA/EIA	1.57174	1.96356	2.07877	2.38816	Winter
05075	-1.24469	0.401935	Blicquy	LBA/EIA	1.50026	1.29494	1.28281	1.54164	Summer
05078	-2.28051	-0.792788	Blicquy	LBA/EIA	1.91604	2.42403	2.5561	2.8685	Winter
05081	-0.316171	0.0151655	Blicquy	LBA/EIA	0.829629	0.314313	0.446633	0.76173	Spring
05084	-0.999414	0.265501	Blicquy	LBA/EIA	1.25152	1.02296	1.03327	1.31081	Spring
01126	0.594276	1.07749	Grand Bois	LBA/EIA	2.1198	1.20042	0.964275	0.677745	Autumn
05088	0.685315	-0.336927	Grand Bois	LBA/EIA	1.15281	0.782424	0.906506	0.895406	Spring
04198	-0.22648	-0.696778	Grand Bois	LBA/EIA	0.180527	0.76618	1.0234	1.27744	Winter
05091	0.556167	-0.380242	Grand Bois	LBA/EIA	1.01739	0.696688	0.852361	0.888509	Spring
04197	0.605829	0.255948	Grand Bois	LBA/EIA	1.44376	0.646932	0.573544	0.376533	Autumn
08032	-0.706221	-0.418418	Grand Bois	LBA/EIA	0.521973	0.837619	1.02633	1.33836	Winter
05097	0.616472	-0.283611	Grand Bois	LBA/EIA	1.11479	0.696635	0.820007	0.818354	Spring
04200	-1.15524	0.50988	Grand Bois	LBA/EIA	1.5412	1.24633	1.20834	1.4513	Summer
04199	-0.170067	0.283678	Grand Bois	LBA/EIA	1.11384	0.299055	0.203769	0.501138	Summer
05102	0.60581	-0.558939	Grand Bois	LBA/EIA	1.00311	0.850874	1.02637	1.07392	Spring
05105	1.52247	-0.410566	Grand Bois	LBA/EIA	1.9295	1.58904	1.64686	1.50978	Autumn
05108	0.884749	-0.311181	Grand Bois	LBA/EIA	1.34636	0.952781	1.04391	0.977842	Spring
08035	-1.36719	0.037699	Grand Bois	LBA/EIA	1.31492	1.36465	1.42377	1.71775	Winter
08031	0.389173	-0.166131	Grand Bois	LBA/EIA	0.993299	0.440771	0.580828	0.642166	Spring
05113	1.32535	-1.35221	Grand Bois	LBA/EIA	1.77385	1.92101	2.09184	2.09237	Winter
08021	-0.39556	-0.598095	Grand Bois	LBA/EIA	0.217177	0.745969	0.989052	1.27145	Winter
05117	-1.1384	0.372492	Grand Bois	LBA/EIA	1.41574	1.18467	1.17458	1.43714	Summer
05119	2.09575	-1.23581	Grand Bois	LBA/EIA	2.49638	2.45361	2.56717	2.4795	Spring
05121	-0.987106	-1.12917	Grand Bois	LBA/EIA	0.698193	1.5254	1.75052	2.04931	Winter
01125	0.124245	-0.529333	Grand Bois	LBA/EIA	0.565192	0.579326	0.827378	1.01307	Winter
08025	0.0267912	-0.44361	Grand Bois	LBA/EIA	0.538196	0.480453	0.736692	0.951498	Spring
05126	0.38976	-1.12983	Grand Bois	LBA/EIA	0.818151	1.23002	1.46681	1.60177	Winter
05129	1.449	-0.401812	Grand Bois	LBA/EIA	1.85962	1.51612	1.57687	1.44541	Autumn
08033	-0.689233	-0.787967	Grand Bois	LBA/EIA	0.325624	1.07255	1.30036	1.59688	Winter
05087	1.69803	-0.149504	Grand Bois	LBA/EIA	2.16671	1.71066	1.72237	1.53293	Autumn
05089	-0.0465206	-0.852547	Grand Bois	LBA/EIA	0.320499	0.889582	1.14839	1.36524	Winter
05090	-1.24484	-1.47729	Grand Bois	LBA/EIA	1.10276	1.95785	2.18363	2.48219	Winter
05092	1.10169	0.0762359	Grand Bois	LBA/EIA	1.71487	1.10497	1.08999	0.896866	Autumn
05094	0.294401	-0.0966572	Grand Bois	LBA/EIA	0.973381	0.32521	0.468988	0.565822	Spring
05096	-0.728764	-0.616193	Grand Bois	LBA/EIA	0.413987	0.976053	1.18649	1.49234	Winter
05098	1.22155	-0.63437	Grand Bois	LBA/EIA	1.59616	1.39561	1.50718	1.44062	Spring
05099	-0.535988	0.00742186	Grand Bois	LBA/EIA	0.838187	0.534204	0.637092	0.951076	Spring
05100	-1.24565	0.0452346	Grand Bois	LBA/EIA	1.23002	1.24314	1.30292	1.59837	Winter
05103	0.0183209	-1.6029	Grand Bois	LBA/EIA	0.877763	1.63898	1.89601	2.09051	Winter
05106	1.29149	-1.88051	Grand Bois	LBA/EIA	1.97029	2.31243	2.51136	2.55206	Winter
05109	0.441993	-1.57857	Grand Bois	LBA/EIA	1.11201	1.6746	1.91568	2.05297	Winter
05111	-0.6129	-1.01516	Grand Bois	LBA/EIA	0.320174	1.21546	1.45919	1.74022	Winter
05112	0.154612	-1.09153	Grand Bois	LBA/EIA	0.589157	1.13838	1.38987	1.56704	Winter
05114	-0.699356	-1.27677	Grand Bois	LBA/EIA	0.571942	1.4862	1.73246	2.00948	Winter
05116	-1.29875	-0.800198	Grand Bois	LBA/EIA	0.93426	1.54249	1.72338	2.03785	Winter
05118	0.873414	-0.900358	Grand Bois	LBA/EIA	1.24107	1.28218	1.45935	1.48647	Winter
05120	1.60569	-1.4692	Grand Bois	LBA/EIA	2.07665	2.2027	2.36164	2.33963	Winter
05122	0.522529	-0.552366	Grand Bois	LBA/EIA	0.924615	0.788553	0.976675	1.04646	Spring
05124	-0.254264	-0.0341995	Grand Bois	LBA/EIA	0.786624	0.261309	0.435768	0.745382	Spring
05125	-0.139222	-0.646626	Grand Bois	LBA/EIA	0.280146	0.696122	0.955417	1.19748	Winter
05127	0.208228	-1.22662	Grand Bois	LBA/EIA	0.706501	1.28004	1.52968	1.69803	Winter
05130	-1.2513	1.19456	Grand Bois	LBA/EIA	2.19472	1.70346	1.56952	1.70843	Summer
05131	-1.22444	-0.080823	Grand Bois	LBA/EIA	1.12939	1.22747	1.31232	1.61637	Winter
08030	-0.991484	-0.282782	Grand Bois	LBA/EIA	0.821096	1.03903	1.17565	1.49054	Winter
05093	-1.12487	-0.362749	Grand Bois	LBA/EIA	0.883636	1.19103	1.33111	1.64604	Winter
05095	0.401859	-0.976265	Grand Bois	LBA/EIA	0.783621	1.09001	1.32169	1.44934	Winter
05101	-0.106673	0.443033	Grand Bois	LBA/EIA	1.28229	0.420192	0.205278	0.403001	Summer
05104	0.735055	-0.597971	Grand Bois	LBA/EIA	1.12047	0.972578	1.13407	1.15412	Spring
05107	0.295869	-1.22948	Grand Bois	LBA/EIA	0.780768	1.30013	1.54497	1.69864	Winter
05110	-1.41866	-2.54019	Grand Bois	LBA/EIA	2.02339	2.9397	3.18371	3.4633	Winter
08028	0.182822	-1.59823	Grand Bois	LBA/EIA	0.957162	1.64466	1.89717	2.07047	Winter
08029	-0.37354	-3.60066	Grand Bois	LBA/EIA	2.78762	3.65548	3.91493	4.12444	Winter
05115	0.00769311	-2.2457	Grand Bois	LBA/EIA	1.48022	2.28167	2.53888	2.73007	Winter
08022	-1.12113	-1.18277	Grand Bois	LBA/EIA	0.842057	1.65423	1.87381	2.17616	Winter
05123	-1.58317	0.434919	Grand Bois	LBA/EIA	1.74425	1.6302	1.62287	1.87897	Summer
08024	-1.3754	-0.995821	Grand Bois	LBA/EIA	1.02721	1.71734	1.90949	2.22216	Winter
05128	-0.509162	0.43826	Grand Bois	LBA/EIA	1.25964	0.646927	0.561741	0.805236	Summer
06082	-0.164131	-0.875796	Herstal	LBA/EIA	0.210036	0.925951	1.18544	1.42132	Winter
06084	1.30211	-1.24601	Herstal	LBA/EIA	1.722	1.82908	1.99452	1.98875	Winter
08057	0.505581	0.324859	Herstal	LBA/EIA	1.43248	0.584519	0.473165	0.254885	Autumn
08059	0.518558	0.453097	Herstal	LBA/EIA	1.54372	0.667506	0.510792	0.223655	Autumn
08061	1.43523	-0.245981	Herstal	LBA/EIA	1.88703	1.46516	1.50181	1.34553	Autumn
08062	-2.05722	-1.10895	Herstal	LBA/EIA	1.71831	2.35212	2.51727	2.83296	Winter
08063	-0.0686378	-0.114015	Herstal	LBA/EIA	0.759099	0.16388	0.419681	0.687517	Spring
08055	-1.12643	0.707134	Herstal	LBA/EIA	1.70041	1.30905	1.23162	1.44169	Summer
08066	-0.00456245	-0.636625	Herstal	LBA/EIA	0.400919	0.672576	0.930455	1.14577	Winter
06096	2.1611	-0.606768	Herstal	LBA/EIA	2.53408	2.25709	2.31007	2.15364	Autumn
06088	-1.81842	-4.13755	Herstal	LBA/EIA	3.6285	4.55143	4.80206	5.06857	Winter
08049	-0.799607	1.27821	Herstal	LBA/EIA	2.13603	1.47598	1.29019	1.36153	Summer
08016	0.0679452	-0.00502262	Herstal	LBA/EIA	0.916506	0.0815325	0.300059	0.525951	Spring
08053	-0.786117	-0.0240969	Herstal	LBA/EIA	0.894508	0.785868	0.878825	1.18876	Spring
08006	1.25787	-0.277853	Herstal	LBA/EIA	1.70844	1.29889	1.35094	1.21829	Autumn
08051	-0.0963481	0.747671	Herstal	LBA/EIA	1.5836	0.717878	0.472795	0.480724	Summer
08005	-0.264399	1.20842	Herstal	LBA/EIA	2.02395	1.20136	0.96262	0.927344	Autumn
08052	0.676099	0.214081	Herstal	LBA/EIA	1.46219	0.701635	0.647447	0.458189	Autumn
06090	0.0609512	-0.403631	Herstal	LBA/EIA	0.590506	0.444141	0.697224	0.903756	Spring
08050	0.5903	-0.583316	Herstal	LBA/EIA	0.982124	0.857294	1.0383	1.09299	Spring
08017	-0.463615	1.01815	Herstal	LBA/EIA	1.83387	1.08503	0.879131	0.936807	Summer
08054	0.533527	0.616206	Herstal	LBA/EIA	1.68801	0.789984	0.595373	0.279799	Autumn
06092	0.470117	1.52511	Herstal	LBA/EIA	2.48268	1.56237	1.30714	1.07029	Autumn
08009	1.37109	-0.517664	Herstal	LBA/EIA	1.76063	1.481	1.56412	1.45972	Autumn
08081	-0.146153	-0.270302	Herstal	LBA/EIA	0.585051	0.338248	0.591302	0.861307	Spring
08082	0.466535	0.848244	Herstal	LBA/EIA	1.85759	0.93801	0.704109	0.415887	Autumn
06094	-1.55757	-0.243811	Herstal	LBA/EIA	1.32184	1.57998	1.67919	1.98548	Winter
08011	-1.5726	0.273694	Herstal	LBA/EIA	1.62491	1.58796	1.60621	1.87828	Spring
08004	-0.0914335	-1.28797	Herstal	LBA/EIA	0.547862	1.3269	1.58595	1.79923	Winter
08088	-0.477848	-0.331013	Herstal	LBA/EIA	0.495167	0.600476	0.806796	1.1128	Winter
06098	-0.0729361	-0.308584	Herstal	LBA/EIA	0.582701	0.351649	0.610976	0.860594	Spring
06093	-1.18604	-0.377063	Herstal	LBA/EIA	0.929996	1.25349	1.39151	1.70617	Winter
08056	0.03892	-4.12622	Herstal	LBA/EIA	3.33765	4.16238	4.41928	4.60254	Winter
08058	0.274744	-0.790884	Herstal	LBA/EIA	0.639705	0.872089	1.11046	1.26022	Winter
08060	-0.0302763	0.656833	Herstal	LBA/EIA	1.50742	0.621505	0.369327	0.375948	Summer
08064	-0.645141	1.28311	Herstal	LBA/EIA	2.11485	1.40297	1.20031	1.24389	Summer
08065	-0.35507	0.200887	Herstal	LBA/EIA	1.01398	0.389202	0.399338	0.703696	Spring
08067	1.51047	-0.462089	Herstal	LBA/EIA	1.90761	1.59288	1.65883	1.53083	Autumn
08068	1.76685	0.233121	Herstal	LBA/EIA	2.37433	1.78035	1.7344	1.49019	Autumn
08070	-1.08355	-0.430414	Herstal	LBA/EIA	0.814452	1.17731	1.33085	1.6465	Winter
08071	0.0131571	0.105083	Herstal	LBA/EIA	0.9928	0.0708968	0.189065	0.460718	Spring
08072	1.09072	-1.60849	Herstal	LBA/EIA	1.6585	1.9747	2.17569	2.22465	Winter
08073	-0.734105	1.22438	Herstal	LBA/EIA	2.07067	1.39554	1.20688	1.27687	Summer
08075	0.0722066	0.321938	Herstal	LBA/EIA	1.21613	0.295599	0.0483081	0.267444	Summer
08076	-0.0551293	-0.117483	Herstal	LBA/EIA	0.761296	0.162191	0.41999	0.683433	Spring
08077	0.057337	-2.10496	Herstal	LBA/EIA	1.35906	2.14175	2.39813	2.58512	Winter
08078	0.719254	0.218249	Herstal	LBA/EIA	1.49608	0.744465	0.689835	0.492485	Autumn
08080	0.139161	-1.0006	Herstal	LBA/EIA	0.537518	1.04619	1.29796	1.47805	Winter
08083	-0.558878	0.161513	Herstal	LBA/EIA	0.993744	0.570327	0.606794	0.908063	Spring
08084	-0.78606	-1.72074	Herstal	LBA/EIA	1.00077	1.9235	2.17417	2.44242	Winter
08085	0.110697	0.0204697	Herstal	LBA/EIA	0.9595	0.114296	0.283306	0.485253	Spring
08086	-0.318579	-2.20721	Herstal	LBA/EIA	1.39492	2.26531	2.52493	2.74592	Winter
08087	0.219438	-0.590215	Herstal	LBA/EIA	0.625082	0.664347	0.902629	1.0621	Winter
08089	-1.47506	-2.09173	Herstal	LBA/EIA	1.69358	2.58753	2.82186	3.11336	Winter
08091	-0.980416	-0.228102	Herstal	LBA/EIA	0.849366	1.01289	1.14	1.45399	Winter
06083	-0.907938	-3.19559	Herstal	LBA/EIA	2.44371	3.35597	3.61343	3.85728	Winter
06086	-0.608918	-1.50178	Herstal	LBA/EIA	0.730788	1.65296	1.90633	2.16854	Winter
08012	-1.08035	-1.95757	Herstal	LBA/EIA	1.34991	2.26623	2.51117	2.78962	Winter
08069	-0.437715	-0.147252	Herstal	LBA/EIA	0.669804	0.472159	0.644902	0.957885	Spring
06089	1.16194	-2.52972	Herstal	LBA/EIA	2.29722	2.81757	3.03998	3.12155	Winter
08015	-1.16975	-0.581493	Herstal	LBA/EIA	0.837812	1.32046	1.48749	1.80299	Winter
08074	0.312819	-1.90918	Herstal	LBA/EIA	1.28855	1.97053	2.21987	2.37841	Winter
08007	0.230901	-0.683967	Herstal	LBA/EIA	0.609308	0.756819	0.996764	1.15494	Winter
06091	0.848427	-1.87055	Herstal	LBA/EIA	1.60925	2.0878	2.31199	2.40417	Winter
08013	0.180226	0.329849	Herstal	LBA/EIA	1.26611	0.346098	0.151283	0.180809	Summer
08018	0.715678	-0.128749	Herstal	LBA/EIA	1.27876	0.736865	0.80206	0.730798	Autumn
08008	-0.935724	-1.38951	Herstal	LBA/EIA	0.811492	1.70375	1.94175	2.22947	Winter
08014	0.903133	-2.63177	Herstal	LBA/EIA	2.21694	2.81727	3.05138	3.15991	Winter
06095	-1.78711	-0.514071	Herstal	LBA/EIA	1.45362	1.8674	1.99149	2.30303	Winter
08010	-0.162706	0.365616	Herstal	LBA/EIA	1.19583	0.366514	0.209182	0.469741	Summer
08003	0.380188	-1.41244	Herstal	LBA/EIA	0.956002	1.4981	1.74037	1.88351	Winter
08090	-1.69022	-1.63151	Herstal	LBA/EIA	1.55795	2.37248	2.58362	2.89065	Winter
05326	0.480912	0.135802	Blicquy	Roman	1.27089	0.493663	0.474254	0.381464	Autumn
05327	-0.855548	0.201127	Blicquy	Roman	1.12677	0.868848	0.893775	1.18183	Spring
05328	-1.02498	-0.123843	Blicquy	Roman	0.954535	1.03484	1.13761	1.4475	Winter
05329	0.564572	-0.562925	Blicquy	Roman	0.962227	0.824786	1.00735	1.06659	Spring
05330	-0.48004	0.216198	Blicquy	Roman	1.0357	0.510382	0.519245	0.815735	Spring
05331	1.57694	-0.787014	Blicquy	Roman	1.94169	1.78102	1.88382	1.79447	Spring
05332	0.438027	-1.12273	Blicquy	Roman	0.860277	1.23962	1.47245	1.59827	Winter
05334	-1.29635	-0.0428074	Blicquy	Roman	1.20891	1.2962	1.37159	1.67213	Winter
05336	0.13713	0.807242	Blicquy	Roman	1.69619	0.78384	0.524532	0.373326	Autumn
05337	0.40253	0.654062	Blicquy	Roman	1.65556	0.739021	0.516257	0.213652	Autumn
05338	0.168867	-0.149382	Blicquy	Roman	0.85148	0.252447	0.462683	0.631371	Spring
05339	-0.549027	-0.16188	Blicquy	Roman	0.67679	0.581186	0.739111	1.05423	Spring
05340	-0.245318	0.585634	Blicquy	Roman	1.40376	0.600911	0.404149	0.553198	Summer
05341	-1.67669	0.655093	Blicquy	Roman	1.96903	1.78496	1.74808	1.98091	Summer
05342	0.770619	-1.07496	Blicquy	Roman	1.16502	1.35348	1.55397	1.61557	Winter
05343	0.762174	0.0491943	Blicquy	Roman	1.41881	0.764834	0.768408	0.627835	Autumn
05344	1.46668	0.579284	Blicquy	Roman	2.30046	1.56647	1.4615	1.17637	Autumn
05345	-0.298045	-0.530676	Blicquy	Roman	0.290106	0.639048	0.887942	1.16273	Winter
05346	1.62334	-1.55851	Blicquy	Roman	2.12309	2.27723	2.44047	2.42377	Winter
05347	-0.982797	0.598037	Blicquy	Roman	1.54057	1.12997	1.06106	1.28476	Summer
05348	1.38782	-0.309068	Blicquy	Roman	1.82343	1.43253	1.48215	1.34121	Autumn
05349	-0.145029	-0.627127	Blicquy	Roman	0.287695	0.67821	0.937335	1.18148	Winter
05350	1.21698	0.636901	Blicquy	Roman	2.14562	1.35956	1.23244	0.936646	Autumn
05351	0.535748	0.459946	Blicquy	Roman	1.5592	0.685227	0.529264	0.240444	Autumn
05352	0.061906	-0.678691	Blicquy	Roman	0.447146	0.717538	0.972158	1.17138	Winter
05353	0.719242	1.38688	Blicquy	Roman	2.45242	1.53167	1.29102	1.01083	Autumn
05354	0.332853	0.799463	Blicquy	Roman	1.75687	0.833936	0.588279	0.332407	Autumn
05356	0.272326	-1.15846	Blicquy	Roman	0.724538	1.22563	1.47103	1.62779	Winter
05357	-2.22195	1.50486	Blicquy	Roman	2.97028	2.66148	2.56037	2.72216	Summer
05358	0.954312	-0.382854	Blicquy	Roman	1.38728	1.0445	1.14226	1.07703	Spring
05359	1.49117	-0.597655	Blicquy	Roman	1.8682	1.62254	1.70827	1.60242	Autumn
05360	0.256645	-0.00146254	Blicquy	Roman	1.02205	0.261877	0.369511	0.472226	Spring
05361	-0.877689	0.106524	Blicquy	Roman	1.05304	0.877984	0.930072	1.22794	Spring
05362	0.656603	-0.818226	Blicquy	Roman	1.02119	1.07893	1.27405	1.33708	Winter
05363	-0.404029	0.212874	Blicquy	Roman	1.02668	0.438739	0.444801	0.744982	Spring
05364	0.613785	0.300355	Blicquy	Roman	1.48218	0.670653	0.580344	0.360297	Autumn
05365	-0.184858	1.16694	Blicquy	Roman	1.98813	1.14559	0.900755	0.847124	Autumn
05366	0.36734	-0.910867	Blicquy	Roman	0.738423	1.0165	1.24935	1.3819	Winter
05367	-0.95018	0.039224	Blicquy	Roman	1.03407	0.94764	1.01589	1.31777	Spring
05368	-0.572227	1.20746	Blicquy	Roman	2.03115	1.30268	1.09683	1.1393	Summer
05369	-0.323354	-0.844897	Blicquy	Roman	0.0520906	0.937446	1.19259	1.45248	Winter
05370	-0.0667485	-1.00118	Blicquy	Roman	0.35227	1.03911	1.29811	1.51431	Winter
05371	-0.338927	0.0554258	Blicquy	Roman	0.868855	0.336944	0.441767	0.757398	Spring
05372	-0.783136	-0.23134	Blicquy	Roman	0.716645	0.825084	0.970494	1.28613	Winter
05373	1.33788	1.51982	Blicquy	Roman	2.88802	1.99966	1.79065	1.48003	Autumn
05374	-0.70033	2.2759	Blicquy	Roman	3.10715	2.34613	2.11428	2.063	Autumn
05375	-0.266409	-0.421526	Blicquy	Roman	0.403644	0.528115	0.774957	1.05311	Winter
05376	-0.666548	1.23733	Blicquy	Roman	2.07249	1.37267	1.17546	1.23109	Summer
05377	-0.80942	0.228661	Blicquy	Roman	1.13272	0.829568	0.845362	1.13077	Spring
05378	-0.199222	-0.249085	Blicquy	Roman	0.587706	0.346302	0.589971	0.872131	Spring
05379	1.09085	0.491213	Blicquy	Roman	1.95432	1.18439	1.07577	0.795675	Autumn
05380	0.257546	-0.129441	Blicquy	Roman	0.924315	0.308223	0.478229	0.599805	Spring
05381	0.321593	-0.154367	Blicquy	Roman	0.951153	0.375879	0.532154	0.624077	Spring
05382	0.280772	0.433053	Blicquy	Roman	1.4033	0.487813	0.284166	0.0389915	Autumn
05383	0.707277	0.664863	Blicquy	Roman	1.82568	0.948359	0.769569	0.455933	Autumn
05384	-1.54487	1.61223	Blicquy	Roman	2.69723	2.20531	2.05704	2.16644	Summer
05385	-0.946239	1.43816	Blicquy	Roman	2.32514	1.6902	1.50703	1.57506	Summer
05386	-0.309719	0.413943	Blicquy	Roman	1.22822	0.487069	0.363875	0.607714	Summer
05387	1.49624	-0.192587	Blicquy	Roman	1.96153	1.51611	1.54126	1.37104	Autumn
05388	-0.513876	-0.631558	Blicquy	Roman	0.235011	0.840845	1.07448	1.36625	Winter
05389	0.716427	-0.44964	Blicquy	Roman	1.14045	0.867593	1.00896	1.01064	Spring
05390	0.344524	-0.433102	Blicquy	Roman	0.804477	0.583494	0.789965	0.903598	Spring
05391	0.0576878	0.359891	Blicquy	Roman	1.24664	0.329496	0.071086	0.261698	Summer
05392	0.546106	-0.027245	Blicquy	Roman	1.20284	0.552279	0.604457	0.556089	Spring
05393	0.322027	0.744398	Blicquy	Roman	1.70208	0.779263	0.535695	0.276512	Autumn
05394	-0.191888	-0.232994	Blicquy	Roman	0.605217	0.328906	0.572291	0.854724	Spring
05395	0.0696309	1.30047	Blicquy	Roman	2.15766	1.26658	1.00807	0.861442	Autumn
05396	-0.222118	0.700573	Blicquy	Roman	1.52031	0.699956	0.481048	0.566973	Summer
05397	1.27674	-0.212321	Blicquy	Roman	1.7478	1.30316	1.34205	1.19469	Autumn
05398	0.400419	-0.145227	Blicquy	Roman	1.01548	0.44182	0.571601	0.623288	Spring
07086	1.24107	0.752291	Destelbergen	Roman	2.24241	1.43518	1.29196	0.987066	Autumn
07087	1.06749	1.59486	Destelbergen	Roman	2.80158	1.89082	1.66249	1.36499	Autumn
07088	0.234734	0.361066	Destelbergen	Roman	1.31823	0.402497	0.212429	0.123997	Autumn
07085	0.941699	0.925886	Destelbergen	Roman	2.17491	1.29753	1.10695	0.791324	Autumn
07089	0.505292	-0.739782	Destelbergen	Roman	0.872948	0.927176	1.13549	1.22702	Winter
07083	-1.35348	1.0275	Destelbergen	Roman	2.08939	1.67577	1.56942	1.74092	Summer
07209	0.894355	1.07692	Destelbergen	Roman	2.27088	1.37407	1.16428	0.85324	Autumn
07210	0.239645	0.141248	Destelbergen	Roman	1.1295	0.264092	0.256019	0.332635	Summer
07212	1.16913	1.03346	Destelbergen	Roman	2.40038	1.53878	1.35568	1.04004	Autumn
07213	-0.0328892	1.2607	Destelbergen	Roman	2.10011	1.22513	0.969923	0.856947	Autumn
07216	0.810983	1.32256	Destelbergen	Roman	2.43778	1.52223	1.29011	0.997007	Autumn
07219	0.83107	1.33914	Destelbergen	Roman	2.46201	1.54701	1.31546	1.02163	Autumn
07221	0.890755	-1.2889	Destelbergen	Roman	1.3425	1.59788	1.7993	1.85611	Winter
07223	-0.832046	0.976224	Destelbergen	Roman	1.84933	1.25387	1.10267	1.2363	Summer
07224	0.243737	1.13114	Destelbergen	Roman	2.03714	1.12254	0.864059	0.663996	Autumn
07225	1.13855	-0.135463	Destelbergen	Roman	1.64879	1.1539	1.18524	1.03747	Autumn
07226	0.720045	0.831123	Destelbergen	Roman	1.9697	1.07445	0.872286	0.557915	Autumn
07227	0.254636	1.86742	Destelbergen	Roman	2.75106	1.84944	1.58982	1.39885	Autumn
07228	0.0253826	0.361519	Destelbergen	Roman	1.23761	0.326768	0.0689455	0.290758	Summer
07230	0.759763	1.19138	Destelbergen	Roman	2.29823	1.38424	1.15519	0.858574	Autumn
07231	-1.98528	0.806849	Destelbergen	Roman	2.29145	2.12733	2.08313	2.30563	Summer
05143	-0.201342	0.0624854	Pommeroeul	Roman	0.890622	0.20056	0.329098	0.642044	Spring
05135	1.49024	-0.0433229	Pommeroeul	Roman	2.00819	1.49489	1.49509	1.30004	Autumn
05149	-1.50101	0.133707	Pommeroeul	Roman	1.47913	1.50165	1.54274	1.82754	Winter
05224	-0.254776	1.01953	Pommeroeul	Roman	1.83587	1.01541	0.781583	0.778261	Autumn
05225	0.710656	-0.0944141	Pommeroeul	Roman	1.29328	0.725018	0.780184	0.699993	Autumn
05146	-1.01105	1.43941	Pommeroeul	Roman	2.3434	1.72823	1.55087	1.62739	Summer
05227	1.17045	0.948593	Pommeroeul	Roman	2.3366	1.48622	1.31241	0.997712	Autumn
05151	-0.328369	0.960996	Pommeroeul	Roman	1.77442	0.980753	0.759664	0.79441	Summer
05155	1.33846	1.98863	Pommeroeul	Roman	3.27868	2.36881	2.13961	1.84298	Autumn
05231	-0.854034	1.49716	Pommeroeul	Roman	2.36149	1.6912	1.49585	1.54213	Summer
05232	-0.178614	0.685096	Pommeroeul	Roman	1.50964	0.672603	0.445742	0.520953	Summer
09056	-1.38999	1.47716	Pommeroeul	Roman	2.50929	2.00052	1.85159	1.96389	Summer
01000	0.932731	0.300943	Pommeroeul	Roman	1.70997	0.972094	0.899279	0.65908	Autumn
05235	-0.869518	0.876098	Pommeroeul	Roman	1.76301	1.20727	1.07488	1.23402	Summer
05236	1.38899	0.0101258	Pommeroeul	Roman	1.93716	1.39177	1.38471	1.18595	Autumn
05158	0.688953	0.23388	Pommeroeul	Roman	1.48526	0.71927	0.658132	0.458453	Autumn
05239	1.50934	1.52725	Pommeroeul	Roman	2.99809	2.12362	1.9239	1.61028	Autumn
05161	0.802313	0.801079	Pommeroeul	Roman	1.99174	1.11051	0.921513	0.605844	Autumn
05163	0.402324	0.418681	Pommeroeul	Roman	1.45096	0.55714	0.389646	0.118169	Autumn
05241	1.09263	0.309427	Pommeroeul	Roman	1.8394	1.12881	1.05927	0.812997	Autumn
05242	0.334074	1.61493	Pommeroeul	Roman	2.5265	1.61447	1.35563	1.14642	Autumn
05166	-0.740027	1.48251	Pommeroeul	Roman	2.32607	1.62371	1.41885	1.44885	Summer
05245	-0.108194	0.388551	Pommeroeul	Roman	1.22865	0.368091	0.170861	0.411644	Summer
05244	1.25251	0.212812	Pommeroeul	Roman	1.91503	1.26745	1.22166	0.990764	Autumn
01002	0.987309	0.508142	Pommeroeul	Roman	1.89028	1.09671	0.977773	0.692925	Autumn
05248	0.372155	-0.118906	Pommeroeul	Roman	1.01223	0.405439	0.533297	0.593047	Spring
05249	0.636951	0.276944	Pommeroeul	Roman	1.48025	0.683401	0.60368	0.391855	Autumn
05132	2.629	0.620754	Pommeroeul	Roman	3.31923	2.69574	2.61611	2.33843	Autumn
05251	1.72686	0.908055	Pommeroeul	Roman	2.70856	1.93686	1.8016	1.49716	Autumn
09050	2.36166	1.96479	Pommeroeul	Roman	3.89214	3.05122	2.8662	2.55069	Autumn
09057	0.921391	-0.468016	Pommeroeul	Roman	1.33145	1.05244	1.16944	1.12697	Spring
05256	2.56465	0.932546	Pommeroeul	Roman	3.40991	2.71926	2.6107	2.316	Autumn
05171	-0.276475	1.51824	Pommeroeul	Roman	2.33295	1.50739	1.26379	1.19486	Autumn
05261	1.43773	1.58115	Pommeroeul	Roman	2.99675	2.11236	1.90554	1.59413	Autumn
05260	1.54845	1.0094	Pommeroeul	Roman	2.64215	1.83117	1.67578	1.36447	Autumn
05263	0.0470534	2.01271	Pommeroeul	Roman	2.85559	1.97739	1.71971	1.56341	Autumn
05176	0.886629	1.18898	Pommeroeul	Roman	2.36085	1.45606	1.23715	0.931443	Autumn
05138	2.12632	1.72023	Pommeroeul	Roman	3.55276	2.71457	2.53314	2.21747	Autumn
01001	1.88394	-0.698436	Pommeroeul	Roman	2.25143	2.02438	2.09934	1.97142	Autumn
05182	0.318761	2.01388	Pommeroeul	Roman	2.90835	2.00386	1.74431	1.54489	Autumn
05180	0.412788	0.674751	Pommeroeul	Roman	1.67864	0.761953	0.538111	0.236701	Autumn
05184	-0.0299807	-1.29808	Pommeroeul	Roman	0.589244	1.33431	1.5924	1.79696	Winter
05187	0.855565	1.31419	Pommeroeul	Roman	2.45233	1.53957	1.31093	1.01379	Autumn
01003	1.74218	-0.0643348	Pommeroeul	Roman	2.23584	1.7476	1.74566	1.54193	Autumn
05190	2.18917	0.0274889	Pommeroeul	Roman	2.68852	2.19173	2.17198	1.94451	Autumn
05193	0.72013	0.942239	Pommeroeul	Roman	2.0634	1.15915	0.944946	0.63571	Autumn
05196	-0.210316	1.65526	Pommeroeul	Roman	2.47313	1.63259	1.38385	1.28944	Autumn
05198	2.18737	1.24348	Pommeroeul	Roman	3.27746	2.50078	2.35426	2.04422	Autumn
05268	2.42573	1.80918	Pommeroeul	Roman	3.82908	3.0068	2.83222	2.51666	Autumn
05200	0.598587	0.394502	Pommeroeul	Roman	1.54463	0.699945	0.574135	0.312167	Autumn
05203	-0.159794	2.49823	Pommeroeul	Roman	3.3176	2.4673	2.21363	2.07951	Autumn
05273	-1.06236	0.922907	Pommeroeul	Roman	1.87095	1.38199	1.26396	1.43165	Summer
05274	2.34745	1.23743	Pommeroeul	Roman	3.39993	2.63932	2.49925	2.19107	Autumn
05141	1.07301	-0.336933	Pommeroeul	Roman	1.51438	1.13836	1.21552	1.11997	Autumn
05206	1.56225	1.49986	Pommeroeul	Roman	3.01035	2.14281	1.94769	1.63311	Autumn
05208	-0.325545	1.1907	Pommeroeul	Roman	2.00413	1.19908	0.96679	0.951994	Autumn
05210	0.709605	-0.430642	Pommeroeul	Roman	1.14022	0.85139	0.990388	0.99053	Spring
05211	0.790615	0.632844	Pommeroeul	Roman	1.8507	0.992668	0.829881	0.521488	Autumn
05277	2.016	1.43505	Pommeroeul	Roman	3.27431	2.45601	2.28791	1.9731	Autumn
05276	0.648597	1.1023	Pommeroeul	Roman	2.16681	1.24944	1.01649	0.72495	Autumn
05214	0.558346	0.733017	Pommeroeul	Roman	1.80059	0.89471	0.68487	0.372447	Autumn
05144	0.0853376	-0.735034	Pommeroeul	Roman	0.456628	0.775974	1.02939	1.2224	Winter
05136	1.77052	0.559441	Pommeroeul	Roman	2.53818	1.84873	1.75734	1.4778	Autumn
05150	-0.408851	-0.247123	Pommeroeul	Roman	0.567657	0.495189	0.698177	1.00456	Spring
05147	-1.10213	1.33492	Pommeroeul	Roman	2.27107	1.70188	1.54114	1.64403	Summer
05152	0.303486	-0.394792	Pommeroeul	Roman	0.788193	0.528386	0.738937	0.863992	Spring
05156	-0.545108	1.8076	Pommeroeul	Roman	2.62686	1.85287	1.62131	1.58051	Autumn
09055	-0.985271	1.02346	Pommeroeul	Roman	1.93857	1.39317	1.25354	1.39555	Summer
05004	0.165814	-0.740411	Pommeroeul	Roman	0.535341	0.794404	1.0419	1.21651	Winter
05159	-1.02851	0.233961	Pommeroeul	Roman	1.23977	1.04489	1.06364	1.34472	Spring
05162	-0.260594	1.43595	Pommeroeul	Roman	2.25141	1.42359	1.18013	1.1153	Autumn
05164	-1.0122	0.969875	Pommeroeul	Roman	1.8969	1.37537	1.24562	1.40027	Summer
05167	0.519503	0.929685	Pommeroeul	Roman	1.95416	1.03504	0.800946	0.51212	Autumn
05008	-0.871154	1.35837	Pommeroeul	Roman	2.22973	1.58218	1.3976	1.46688	Summer
05169	-0.430992	0.60549	Pommeroeul	Roman	1.42009	0.712703	0.559784	0.739153	Summer
09059	0.075797	0.125002	Pommeroeul	Roman	1.03628	0.118611	0.173294	0.408299	Spring
09060	2.03385	0.409182	Pommeroeul	Roman	2.6919	2.07032	2.00373	1.73941	Autumn
05172	-0.934237	0.0446234	Pommeroeul	Roman	1.02962	0.931732	0.999103	1.30094	Spring
05174	0.274969	-1.22536	Pommeroeul	Roman	0.760934	1.29148	1.5375	1.69465	Winter
05177	0.175703	1.19761	Pommeroeul	Roman	2.08199	1.17526	0.915672	0.73823	Autumn
05006	-1.36377	1.14224	Pommeroeul	Roman	2.1958	1.75409	1.63507	1.79057	Summer
05183	0.0867496	0.313327	Pommeroeul	Roman	1.21343	0.291399	0.0569915	0.260487	Summer
05181	-0.434972	0.035261	Pommeroeul	Roman	0.851227	0.432426	0.534705	0.849607	Spring
05185	-0.187862	-0.449206	Pommeroeul	Roman	0.404488	0.519342	0.774559	1.0378	Winter
05188	-1.50284	1.78099	Pommeroeul	Roman	2.83278	2.30131	2.13875	2.22594	Summer
05010	-0.35586	-0.266175	Pommeroeul	Roman	0.546945	0.464875	0.681414	0.982328	Spring
05191	-0.923513	0.764969	Pommeroeul	Roman	1.67408	1.17459	1.06703	1.25437	Summer
05194	-0.159092	0.982742	Pommeroeul	Roman	1.80751	0.959649	0.716072	0.685857	Autumn
05197	-1.15129	0.384479	Pommeroeul	Roman	1.43283	1.20045	1.1883	1.44924	Summer
05199	-0.702905	1.16332	Pommeroeul	Roman	2.00512	1.3272	1.14002	1.21599	Summer
05269	0.946137	0.551796	Pommeroeul	Roman	1.89229	1.07986	0.94862	0.655883	Autumn
05201	0.657719	0.937723	Pommeroeul	Roman	2.02739	1.11765	0.897367	0.592254	Autumn
05204	-0.641825	1.41005	Pommeroeul	Roman	2.24032	1.51553	1.30527	1.32808	Summer
05142	0.434541	-1.2812	Pommeroeul	Roman	0.926151	1.38778	1.62454	1.75588	Winter
05207	0.646452	0.310224	Pommeroeul	Roman	1.51127	0.704576	0.613206	0.385283	Autumn
05209	-0.731675	1.68311	Pommeroeul	Roman	2.52301	1.80132	1.58673	1.59019	Summer
05212	-0.0106761	0.22438	Pommeroeul	Roman	1.09613	0.188609	0.0816461	0.391983	Summer
05215	-0.378021	0.353258	Pommeroeul	Roman	1.16639	0.491597	0.415889	0.683402	Summer
05145	-1.98602	-0.691856	Pommeroeul	Roman	1.62596	2.11278	2.24687	2.55992	Winter
05137	0.817442	0.454951	Pommeroeul	Roman	1.73349	0.920839	0.800498	0.522155	Autumn
05148	-0.743571	0.469739	Pommeroeul	Roman	1.3376	0.858658	0.796892	1.03905	Summer
05153	-0.732897	1.21575	Pommeroeul	Roman	2.06196	1.38757	1.19946	1.27081	Summer
05157	-0.11022	1.3591	Pommeroeul	Roman	2.18699	1.32752	1.07569	0.978046	Autumn
09054	0.0199301	0.644012	Pommeroeul	Roman	1.50694	0.60848	0.351222	0.326343	Autumn
05160	1.39705	-0.278211	Pommeroeul	Roman	1.84103	1.43443	1.4784	1.33118	Autumn
05165	-0.532398	2.36514	Pommeroeul	Roman	3.18262	2.3887	2.14797	2.06885	Autumn
05168	-0.966842	0.357208	Pommeroeul	Roman	1.31614	1.0164	1.00238	1.26728	Summer
05007	-0.425676	-0.399247	Pommeroeul	Roman	0.41829	0.606987	0.830728	1.12881	Winter
05170	-0.345228	0.943975	Pommeroeul	Roman	1.75713	0.970539	0.753078	0.797467	Summer
09058	-1.05899	0.0383717	Pommeroeul	Roman	1.09869	1.05644	1.12177	1.42132	Spring
05173	-0.866193	0.261647	Pommeroeul	Roman	1.186	0.892651	0.900228	1.18006	Spring
05175	-1.07671	0.864489	Pommeroeul	Roman	1.82243	1.35658	1.24863	1.428	Summer
05178	1.4941	1.26204	Pommeroeul	Roman	2.7858	1.93475	1.75281	1.43713	Autumn
05005	-0.530224	0.679617	Pommeroeul	Roman	1.50183	0.832319	0.683522	0.852102	Summer
05186	-1.2411	-0.743696	Pommeroeul	Roman	0.879268	1.46351	1.64299	1.95758	Winter
05189	0.506114	0.929582	Pommeroeul	Roman	1.94804	1.02826	0.792809	0.506311	Autumn
05009	-0.0128025	-0.0464728	Pommeroeul	Roman	0.843437	0.0830557	0.342665	0.600766	Spring
05192	1.19588	0.010671	Pommeroeul	Roman	1.76452	1.19869	1.1962	1.01041	Autumn
05195	1.67864	1.08062	Pommeroeul	Roman	2.78581	1.97933	1.82396	1.51229	Autumn
05270	-0.918838	-0.261933	Pommeroeul	Roman	0.781624	0.963495	1.10224	1.41742	Winter
05202	0.502574	0.798647	Pommeroeul	Roman	1.83017	0.914799	0.689688	0.389162	Autumn
05205	-0.668522	1.21057	Pommeroeul	Roman	2.04632	1.35028	1.15527	1.21614	Summer
05213	0.108253	0.318662	Pommeroeul	Roman	1.22652	0.303651	0.0790311	0.240218	Summer
06067	1.58685	1.13452	Fize-le-Marsal	Roman	2.75701	1.93211	1.76664	1.4527	Autumn
06060	0.301201	0.928487	Fize-le-Marsal	Roman	1.86446	0.94281	0.689528	0.459359	Autumn
06062	0.0536353	0.400941	Fize-le-Marsal	Roman	1.28401	0.369292	0.109755	0.251284	Summer
06063	0.299794	1.37462	Fize-le-Marsal	Roman	2.28632	1.37239	1.11387	0.905463	Autumn
05320	-0.231206	0.376848	Fize-le-Marsal	Roman	1.19735	0.410486	0.27764	0.534715	Summer
06070	-0.551916	0.33614	Fize-le-Marsal	Roman	1.16436	0.626037	0.586986	0.857774	Summer
06071	1.50738	-0.920001	Fize-le-Marsal	Roman	1.87501	1.7871	1.90889	1.8435	Spring
09036	0.328355	0.355344	Fize-le-Marsal	Roman	1.35842	0.459903	0.301377	0.118472	Autumn
05323	-0.0319919	0.0594427	Fize-le-Marsal	Roman	0.933733	0.0376709	0.242612	0.524509	Spring
09038	2.27296	0.211573	Fize-le-Marsal	Roman	2.82957	2.28228	2.24096	1.99419	Autumn
06073	0.788643	0.348657	Fize-le-Marsal	Roman	1.63691	0.850745	0.757201	0.507672	Autumn
06075	1.29116	-1.32227	Fize-le-Marsal	Roman	1.73227	1.87574	2.04719	2.04954	Winter
06077	1.97666	-0.909342	Fize-le-Marsal	Roman	2.34322	2.19336	2.2851	2.17409	Autumn
01009	1.79438	1.61167	Fize-le-Marsal	Roman	3.24659	2.38995	2.19989	1.88468	Autumn
01011	2.14346	0.362867	Fize-le-Marsal	Roman	2.77003	2.17077	2.11113	1.85104	Autumn
01008	2.31379	1.25392	Fize-le-Marsal	Roman	3.38319	2.61703	2.47447	2.1655	Autumn
06080	0.637325	-0.478028	Fize-le-Marsal	Roman	1.05643	0.820735	0.97938	1.00699	Spring
05303	1.30694	0.796393	Fize-le-Marsal	Roman	2.3204	1.51427	1.36932	1.06307	Autumn
06059	-0.184787	-0.407409	Fize-le-Marsal	Roman	0.443699	0.47935	0.733682	0.999518	Winter
06061	-1.38815	2.14226	Fize-le-Marsal	Roman	3.12755	2.5212	2.33251	2.37358	Summer
05319	1.9153	0.143399	Fize-le-Marsal	Roman	2.47237	1.92085	1.88775	1.65225	Autumn
05304	-0.632796	0.773962	Fize-le-Marsal	Roman	1.60952	0.970506	0.82171	0.977036	Summer
05321	-0.388044	0.00465845	Fize-le-Marsal	Roman	0.818046	0.386766	0.510743	0.826421	Spring
09035	-0.566883	0.49828	Fize-le-Marsal	Roman	1.32684	0.729539	0.634478	0.862854	Summer
09037	-0.993387	-0.459639	Fize-le-Marsal	Roman	0.721321	1.10787	1.27319	1.58866	Winter
06072	0.254456	0.520013	Fize-le-Marsal	Roman	1.46978	0.54806	0.316763	0.0653348	Autumn
06074	-0.717496	0.945476	Fize-le-Marsal	Roman	1.79359	1.15689	0.994803	1.11937	Summer
05305	0.129883	-0.305837	Fize-le-Marsal	Roman	0.708347	0.366543	0.606597	0.792495	Spring
06078	0.997673	0.981418	Fize-le-Marsal	Roman	2.25296	1.37636	1.1847	0.869183	Autumn
09021	-0.481722	1.45285	Fize-le-Marsal	Roman	2.26893	1.49574	1.26909	1.25367	Autumn
09017	1.17573	1.26478	Fize-le-Marsal	Roman	2.58649	1.70246	1.49966	1.18653	Autumn
09024	1.37491	1.45787	Fize-le-Marsal	Roman	2.86058	1.97971	1.77658	1.4638	Autumn
05325	0.279089	1.54898	Fize-le-Marsal	Roman	2.44816	1.53902	1.27972	1.07994	Autumn
09027	0.663366	1.9151	Fize-le-Marsal	Roman	2.91538	1.99365	1.74005	1.492	Autumn
06068	0.412324	0.636052	Fize-le-Marsal	Roman	1.64422	0.72955	0.511045	0.203726	Autumn
05317	-1.34736	-0.881785	Fize-le-Marsal	Roman	0.985185	1.62812	1.813	2.12697	Winter
05318	-0.620137	0.184107	Fize-le-Marsal	Roman	1.02939	0.635114	0.662641	0.958964	Spring
06065	-1.92478	0.979996	Fize-le-Marsal	Roman	2.37681	2.14154	2.07526	2.27827	Summer
05322	1.42369	-1.10693	Fize-le-Marsal	Roman	1.81225	1.82765	1.97297	1.93827	Winter
09040	-0.0756277	-0.612605	Fize-le-Marsal	Roman	0.351667	0.652657	0.912206	1.14365	Winter
05324	-0.127709	0.673815	Fize-le-Marsal	Roman	1.50561	0.650031	0.413479	0.470076	Summer
06076	-0.419084	0.295997	Fize-le-Marsal	Roman	1.11039	0.491049	0.45258	0.735247	Summer
09019	1.17573	-1.01383	Fize-le-Marsal	Roman	1.55334	1.57809	1.7357	1.72456	Winter
09025	-1.02928	1.66266	Fize-le-Marsal	Roman	2.56339	1.92364	1.73358	1.7831	Summer
06081	0.573983	-0.511463	Fize-le-Marsal	Roman	0.985824	0.795012	0.969216	1.01941	Spring
09028	0.223489	0.468188	Fize-le-Marsal	Roman	1.40975	0.487775	0.258406	0.0719983	Autumn
06101	-0.765231	0.620128	Fouches	Roman	1.48813	0.960706	0.863093	1.0714	Summer
06113	-1.4782	0.419356	Fouches	Roman	1.66102	1.52465	1.51695	1.77438	Summer
06117	0.425062	-1.95428	Fouches	Roman	1.38778	2.03564	2.28119	2.4269	Winter
06124	-0.488005	0.18208	Fouches	Roman	1.00276	0.506977	0.533169	0.834426	Spring
06118	1.83429	-0.800922	Fouches	Roman	2.1989	2.0185	2.10706	1.99526	Autumn
06120	-0.718316	-0.717484	Fouches	Roman	0.366422	1.03922	1.25952	1.56074	Winter
06116	-0.000372411	-0.200344	Fouches	Roman	0.712779	0.236301	0.494556	0.731962	Spring
06099	0.36784	-0.793969	Fouches	Roman	0.732665	0.908816	1.13728	1.2652	Winter
06104	0.441056	0.1308	Fouches	Roman	1.24093	0.45363	0.438678	0.36835	Autumn
06102	0.406936	0.203808	Fouches	Roman	1.27641	0.442553	0.383965	0.287812	Autumn
06106	-1.8194	0.316797	Fouches	Roman	1.84203	1.83843	1.85304	2.12036	Spring
06114	0.643644	0.78092	Fouches	Roman	1.88607	0.986177	0.781222	0.467343	Autumn
06115	-0.618088	0.261172	Fouches	Roman	1.10373	0.655453	0.652354	0.936946	Summer
06107	1.22866	0.183818	Fouches	Roman	1.8794	1.24006	1.20016	0.975833	Autumn
06121	2.08948	0.0690909	Fouches	Roman	2.60779	2.09229	2.06816	1.83807	Autumn
06103	-0.367874	1.41626	Fouches	Roman	2.22932	1.42784	1.19277	1.1563	Autumn
06108	0.526356	-1.13815	Fouches	Roman	0.948394	1.28773	1.51369	1.62381	Winter
06105	-0.895132	-0.701506	Fouches	Roman	0.542154	1.15782	1.36069	1.66974	Winter
06119	-0.738996	-0.510426	Fouches	Roman	0.481427	0.916997	1.11459	1.42469	Winter
05314	-1.02946	0.441649	Fouches	Roman	1.41998	1.10415	1.07329	1.32523	Summer
06112	-0.895132	0.970857	Fouches	Roman	1.86113	1.29258	1.14967	1.292	Summer
06122	0.581822	-0.186421	Fouches	Roman	1.13505	0.625247	0.7284	0.71539	Spring
06123	0.197111	-0.368362	Fouches	Roman	0.716408	0.45092	0.681353	0.843283	Spring
06110	0.810398	0.849563	Fouches	Roman	2.03589	1.15015	0.955665	0.640191	Autumn
06111	0.737957	-0.787907	Fouches	Roman	1.10282	1.10774	1.29025	1.33267	Winter
06100	1.1515	0.0844134	Fouches	Roman	1.7618	1.15507	1.13732	0.938514	Autumn
06109	-0.433056	0.0287511	Fouches	Roman	0.844582	0.43057	0.536206	0.85131	Spring
05278	-0.0707451	-0.860893	Fouches	Roman	0.297701	0.899429	1.15864	1.37955	Winter
05279	-2.08596	0.215976	Fouches	Roman	2.00551	2.09118	2.12085	2.39486	Winter
05280	-1.73055	-0.593197	Fouches	Roman	1.38355	1.83897	1.97414	2.28766	Winter
05281	-0.756701	-1.61792	Fouches	Roman	0.895305	1.8177	2.0679	2.3373	Winter
05282	-1.71846	-0.554954	Fouches	Roman	1.37827	1.81481	1.94639	2.25938	Winter
05283	-1.07373	0.0882121	Fouches	Roman	1.14681	1.07246	1.12601	1.42122	Spring
05284	-1.47607	0.18121	Fouches	Roman	1.4913	1.48066	1.51369	1.7948	Spring
05285	0.303865	-0.845248	Fouches	Roman	0.669216	0.932949	1.16997	1.31444	Winter
05286	-0.63657	0.791349	Fouches	Roman	1.62729	0.986214	0.835031	0.986165	Summer
05287	-0.962843	0.321143	Fouches	Roman	1.28231	1.00175	0.996726	1.267	Summer
05288	-1.06023	-1.11208	Fouches	Roman	0.757197	1.56098	1.78062	2.08285	Winter
05289	-0.274044	-0.991264	Fouches	Roman	0.199891	1.06249	1.32062	1.56755	Winter
05290	1.30614	-0.157756	Fouches	Roman	1.79463	1.32295	1.35014	1.18931	Autumn
05291	-0.580414	-0.656644	Fouches	Roman	0.26655	0.902005	1.13084	1.42641	Winter
05292	-0.238502	0.255957	Fouches	Roman	1.07642	0.322614	0.274507	0.574974	Summer
05293	-0.907398	-0.861762	Fouches	Roman	0.545003	1.27461	1.48958	1.79396	Winter
05294	-0.712271	-0.430671	Fouches	Roman	0.516823	0.849377	1.0392	1.35102	Winter
05295	-1.07377	-0.435656	Fouches	Roman	0.803359	1.17044	1.32553	1.6412	Winter
05296	-0.696798	0.278816	Fouches	Roman	1.14129	0.735507	0.730423	1.01037	Summer
05297	-0.42532	-1.35118	Fouches	Roman	0.541543	1.45012	1.70704	1.95785	Winter
05298	-0.774865	-0.325162	Fouches	Roman	0.637474	0.852571	1.01765	1.33289	Winter
05299	0.788596	0.472388	Fouches	Roman	1.72689	0.903541	0.776113	0.493126	Autumn
05300	0.111307	0.222323	Fouches	Roman	1.1395	0.2184	0.105159	0.307977	Summer
05301	0.842751	0.307063	Fouches	Roman	1.6469	0.887711	0.809385	0.570772	Autumn
05302	1.20074	-0.282792	Fouches	Roman	1.65269	1.24478	1.30156	1.17683	Autumn
05306	-0.272622	-1.23462	Fouches	Roman	0.431486	1.29896	1.55804	1.79601	Winter
05307	-0.0721668	-1.84389	Fouches	Roman	1.07151	1.88113	2.13956	2.34209	Winter
05308	-0.991277	-1.23115	Fouches	Roman	0.753365	1.60721	1.83666	2.13232	Winter
05309	0.569007	-2.20893	Fouches	Roman	1.67931	2.3165	2.55866	2.69203	Winter
05310	-1.11709	0.521046	Fouches	Roman	1.5317	1.21554	1.17295	1.41353	Summer
05311	-0.861905	0.107333	Fouches	Roman	1.04616	0.862318	0.914449	1.21263	Spring
05312	0.407647	-1.49711	Fouches	Roman	1.03163	1.58698	1.82884	1.96947	Winter
05313	-0.994298	-0.917509	Fouches	Roman	0.638327	1.37574	1.58802	1.89378	Winter
05315	-0.649676	-2.92551	Fouches	Roman	2.13161	3.03133	3.29026	3.52379	Winter
05316	-1.08432	-0.993941	Fouches	Roman	0.742129	1.49362	1.70465	2.0111	Winter
